# Supplementary material for: Mycobacterium tuberculosis infection in pregnancy: A systematic review
Source: PLOS Glob Public Health. 2024 Nov 22;4(11):e0003578. doi: 10.1371/journal.pgph.0003578 (PMC11584094; doi:10.1371/journal.pgph.0003578)
Supplement: S6 Appendix — (CSV) [file pgph.0003578.s006.csv]

Included/Excluded Studies Full Text Review
Number	Covidence #	Author, year	Title	Include/Exclude	Exclusion Reason
1	#272	Arvidsson 2023	The cascade of care for pregnant women with latent tuberculosis infection in a high-income country	Include
2	#336	Bailey 1972	Indigent pregnant women of New Orleans require tuberculosis control measures	Include
3	#390	Batshake 2023	Tuberculosis Infection and Disease Among Pregnant People Living in Sweden With Origin in Tuberculosis-Endemic Countries	Include
4	#503	Bongomin 2021	Latent Tuberculosis Infection Status of Pregnant Women in Uganda Determined Using QuantiFERON TB Gold-Plus	Include
5	#568	Bullarbo 2018	Low Prevalence of Active Tuberculosis among High-Risk Pregnant and Postpartum Women in Sweden: A Retrospective Epidemiological Cohort Study Using and Evaluating TST as Screening Method	Include
6	#635	Chalid 2022	Tuberculin test versus interferon gamma release assay in pregnant women with household contacts of tuberculosis patients	Include
7	#810	Cruz 2005	Postpartum follow-up of a positive purified protein derivative (PPD) among an indigent population	Include
8	#1024	Edge 1952	Pulmonary tuberculosis and pregnancy	Include
9	#1073	Espinal 1996	Effect of pregnancy on the risk of developing active tuberculosis	Include
10	#1178	Franks 1989	Isoniazid hepatitis among pregnant and postpartum Hispanic patients	Include
11	#1189	Froberg 2020	Screening and treatment of tuberculosis among pregnant women in Stockholm, Sweden, 2016-2017	Include
12	#1253	Gebreegziabiher 2014	The effect of maternal helminth infection on maternal and neonatal immune function and immunity to tuberculosis	Include
13	#1661	Jansson 2020	Latent tuberculosis in pregnant women: a patient perspective	Include
14	#1722	Jonsson 2020	Increased risk of active tuberculosis during pregnancy and postpartum: a register-based cohort study in Sweden	Include
15	#1781	Kaplan 2022	Interferon Gamma Release Assay and Tuberculin Skin Test Performance in Pregnant Women Living With and Without HIV	Include
16	#1995	Kwara 2008	Factors associated with failure to complete isoniazid treatment for latent tuberculosis infection in Rhode Island	Include
17	#2111	Lighter-Fisher 2012	Performance of an interferon-gamma release assay to diagnose latent tuberculosis infection during pregnancy	Include
18	#2305	Mathad 2014	Pregnancy differentially impacts performance of latent tuberculosis diagnostics in a high-burden setting	Include
19	#2310	Mathad 2022	Pharmacokinetics and Safety of 3 Months of Weekly Rifapentine and Isoniazid for Tuberculosis Prevention in Pregnant Women	Include
20	#2378	Medchill 1999	Prenatal purified protein derivative skin testing in a teaching clinic with a large Hispanic population	Include
21	#2391	Meints 2010	Screening for infectious diseases in pregnant, foreign-born women from multiple global areas	Include
22	#2420	Metersky 1993	A rapid tuberculosis screening program for new mothers who have had no prenatal care	Include
23	#2492	Molina 2016	Comparing an Interferon Gamma Release Assay with the Tuberculin Skin Test During Pregnancy: Implications for Tuberculosis Screening During Prenatal Care	Include
24	#2521	Moro 2018	Exposure to Latent Tuberculosis Treatment during Pregnancy. The PREVENT TB and the iAdhere Trials	Include
25	#2660	Nolan 1997	Tuberculosis skin testing in pregnancy: trends in a population	Include
26	#2836	Plauche 1983	Tuberculosis prenatal screening and therapy during pregnancy	Include
27	#2861	Present 1975	Tuberculin sensitivity in pregnancy	Include
28	#3086	Sackoff 2006	Tuberculosis prevention for non-US-born pregnant women	Include
29	#3195	Schwartz 2009	Universal tuberculosis screening in pregnancy	Include
30	#3320	Sheriff 2010	Latent tuberculosis among pregnant mothers in a resource poor setting in Northern Tanzania: a cross-sectional study	Include
31	#3842	Walles 2021	Tuberculosis Infection in Women of Reproductive Age: A Cross-sectional Study at Antenatal Care Clinics in an Ethiopian City	Include
32	#3952	Worjoloh 2011	Interferon gamma release assay compared with the tuberculin skin test for latent tuberculosis detection in pregnancy	Include
33	#4038	Zenner 2012	Risk of tuberculosis in pregnancy: a national, primary care-based cohort and self-controlled case series study	Include
34	#4593	Bhosale 2021	Stages of pregnancy and HIV affect diagnosis of tuberculosis infection and Mycobacterium tuberculosis (MTB)-induced immune response: Findings from PRACHITi, a cohort study in Pune, India: Stages of Pregnancy and HIV status influence TB diagnostic accuracy	Include
35	#4925	Crampin 2004	Tuberculosis and gender: Exploring the patterns in a case control study in Malawi	Include
36	#5792	Jackson 2001	Anergy during pregnancy	Include
37	#6390	Magann 1996	Prevalence of positive PPD reactions and patients' ability to interpret results	Include
38	#6680	Montgomery 1968	The tuberculin test in pregnancy	Include
39	#8036	Vaidya 2017	Household food insecurity is associated with low interferongamma levels in pregnant Indian women	Include
40	#8142	Walles 2018	Performance of QuantiFERON-TB gold plus for detection of latent tuberculosis infection in pregnant women living in a tuberculosis- and HIV-endemic setting	Include
41	#8272	Yassin 2019	Prevalence of latent tuberculosis (LTB) among pregnant women in a high burden setting in Sudan using interferon gamma (IFN- gamma) releasing assay (IGRA)	Include
42	#9130	Ianne 1939	Prevention of tuberculosis begins before birth - Tuberculin testing during pregnancy as a fertile field for case finding and prevention	Include
43	#9917	Seid 1945	TUBERCULIN TESTING OF PREGNANT WOMEN	Include
44	#9924	Sepulveda 1995	THE INFLUENCE OF BCG IMMUNIZATION ON TUBERCULIN REACTIVITY IN HEALTHY CHILEAN WOMEN IN THE 3RD TRIMESTER OF PREGNANCY	Include
45	#10625	Chehab 2010	Use of the QuantiFERON-TB Gold Assay in Pregnant Patients	Include
46	#3843	Walles 2023	Pregnancy�outcomes in women screened for�tuberculosis�infection in Swedish antenatal care	Include
47	#8142	Walles 2018	Performance of QuantiFERON-TB gold plus for detection of latent tuberculosis infection in pregnant women living in a tuberculosis- and HIV-endemic setting	Include
48	#61	Aggarwal 2012	Performance of an interferon-gamma release assay to diagnose latent tuberculosis infection during pregnancy	Exclude	Exclusion reason: Letter to editor
49	#132	Amaeze 2023	Application of a physiologically based pharmacokinetic model to predict isoniazid disposition during pregnancy	Exclude	Exclusion reason: Wrong study design
50	#172	Anonymous 1980	Antituberculous drugs in pregnancy	Exclude	Exclusion reason: Letter to the editor
51	#373	Barone 1947	Pregnancy complicating tuberculosis; a survey for an 11-year period	Exclude	Exclusion reason: Population active TB
52	#471	Bishara 2015	Tuberculosis during Pregnancy in Northern Israel, 2002-2012: Epidemiology and Clinical Practices	Exclude	Exclusion reason: Population active TB
53	#496	Boggess 2000	Antepartum or postpartum isoniazid treatment of latent tuberculosis infection	Exclude	Exclusion reason: Wrong study design
54	#511	Bothamley 2016	Pregnancy in patients with tuberculosis: a TBNET cross-sectional survey	Exclude	Exclusion reason: Population active TB
55	#515	Bowerman 1956	Tuberculosis and pregnancy	Exclude	Exclusion reason: Population active TB
56	#593	Calov 1946	Tuberculosis in pregnancy	Exclude	Exclusion reason: Population active TB
57	#750	Cohen 1936	PULMONARY TUBERCULOSIS AND PREGNANCY	Exclude	Exclusion reason: Wrong study design
58	#774	Cooper 1945	Pregnancy and tuberculosis	Exclude	Exclusion reason: Wrong study design
59	#805	Cromie 1954	Pregnancy and pulmonary tuberculosis	Exclude	Exclusion reason: Population active TB
60	#827	Czeizel 2001	A population-based case-control study of the safety of oral anti-tuberculosis drug treatment during pregnancy	Exclude	Exclusion reason: Population active TB
61	#1029	Efferen 2007	Tuberculosis and pregnancy	Exclude	Exclusion reason: Wrong study design
62	#1119	Ferguson 1932	Pregnancy in Tuberculosis	Exclude	Exclusion reason: Wrong study design
63	#1188	Friedman 1946	Pregnancy and tuberculosis; the present status of the problem	Exclude	Exclusion reason: Population active TB
64	#1294	Gillum 1988	Tuberculin testing, BCG in pregnancy	Exclude	Exclusion reason: Wrong study design
65	#1488	Harrell 1951	Tuberculosis and pregnancy	Exclude	Exclusion reason: Population active TB
66	#1588	Hui 2022	Tuberculosis in pregnancy	Exclude	Exclusion reason: Wrong study design
67	#1602	Hyman 1965	Anti-Tuberculosis Therapy during Pregnancy	Exclude	Exclusion reason: Population active TB
68	#1610	Indrati 2022	Exploring alternative cytokines as potential biomarkers for latent tuberculosis infection in pregnant women	Exclude	Exclusion reason: Wrong study design
69	#1632	Jacobs 1946	Pulmonary tuberculosis and pregnancy	Exclude	Exclusion reason: Wrong study design
70	#1745	Kalayci 2015	Limb deformity in a newborn. Is rifampicin just an innocent bystander?	Exclude	Exclusion reason: Wrong study design
71	#1800	Kaung 1957	Tuberculosis and pregnancy	Exclude	Exclusion reason: Full text not available
72	#1911	Knudsen 2023	M. tuberculosis infection before, during and after pregnancy	Exclude	Exclusion reason: Letter to the editor
73	#1937	Kothari 2006	Tuberculosis and pregnancy--Results of a study in a high prevalence area in London	Exclude	Exclusion reason: Population active TB
74	#1955	Kruger 1951	Pregnancy and tuberculosis	Exclude	Exclusion reason: Population active TB
75	#2171	Lubyayi 2020	Maternal Latent Mycobacterium tuberculosis Does Not Affect the Infant Immune Response Following BCG at Birth: An Observational Longitudinal Study in Uganda	Exclude	Exclusion reason: Exclusively neonatal outcomes
76	#2309	Mathad 2022	Transcriptional Analysis for Tuberculosis in Pregnant Women From the PRegnancy Associated Changes In Tuberculosis Immunology (PRACHITi) Study	Exclude	Exclusion reason: Wrong study design
77	#2364	McKenna 2017	A Community Perspective on the Inclusion of Pregnant Women in Tuberculosis Drug Trials	Exclude	Exclusion reason: Wrong study design
78	#2371	McLean 2015	Does an Electronic Health Record Improve Completeness of Prenatal Studies?	Exclude	Exclusion reason: Wrong study design ;
79	#2379	Medchill 1989	Diagnosis and management of tuberculosis during pregnancy	Exclude	Exclusion reason: Wrong study design
80	#2499	Montepiedra 2021	Using a Composite Maternal-Infant Outcome Measure in Tuberculosis-Prevention Studies Among Pregnant Women	Exclude	Exclusion reason: Population HIV positive
81	#2575	Naik 2020	Systemic Inflammation in Pregnant Women With Latent Tuberculosis Infection	Exclude	Exclusion reason: Wrong study design
82	#2599	Navarro-Alvarez 2002	Screening for tuberculosis in pregnancy	Exclude	Exclusion reason: Population active TB
83	#2663	Nordholm 2022	Pregnancy and post-partum tuberculosis; a nationwide register-based case-control study, Denmark, 1990 to 2018	Exclude	Exclusion reason: Population active TB
84	#2713	Ormerod 2001	Tuberculosis in pregnancy and the puerperium	Exclude	Exclusion reason: Wrong study design
85	#2936	Ranaivomanana 2021	Longitudinal Variations of M. tuberculosis-Induced IFN-gamma Responses in HIV-Negative Pregnant Women Exposed to Tuberculosis	Exclude	Exclusion reason: Population active TB
86	#2979	Rendell 2016	Risk of tuberculosis during pregnancy in Mongolia, a high incidence setting with low HIV prevalence	Exclude	Exclusion reason: Population active TB
87	#3053	Ross 2005	Latent tuberculosis infection and BCG vaccination	Exclude	Exclusion reason: Wrong study design
88	#3152	Schaefer 1949	Pregnancy and tuberculosis	Exclude	Exclusion reason: Population active TB
89	#3154	Schaefer 1955	Clinical management of the pregnant woman with tuberculosis	Exclude	Exclusion reason: Population active TB
90	#3174	Schaefer 1975	Pregnancy and pulmonary tuberculosis	Exclude	Exclusion reason: Population active TB
91	#3366	Simpson 1950	Pregnancy and pulmonary tuberculosis	Exclude	Exclusion reason: Population active TB
92	#3527	Summers 1992	Understanding tuberculosis: implications for pregnancy	Exclude	Exclusion reason: Wrong study design
93	#3633	Tesfaye 2020	Alternative biomarkers for classification of latent tuberculosis infection status in pregnant women with borderline Quantiferon plus results	Exclude	Exclusion reason: Wrong study design
94	#3719	Turner 1950	Pregnancy and pulmonary tuberculosis	Exclude	Exclusion reason: Population active TB
95	#3894	Weinstein 1974	The management of tuberculosis during pregnancy	Exclude	Exclusion reason: Wrong study design
96	#4641	Bora 1973	Tuberculosis and pregnancy	Exclude	Exclusion reason: Full text not available
97	#4792	Chaudhuri 2017	Impact of telephone reminder on attrition rate for reading of tuberculin skin test in prenatal visits	Exclude	Exclusion reason: Conference abstract/poster
98	#4819	Cheng 2003	Peripartum tuberculosis as a form of immunorestitution disease	Exclude	Exclusion reason: Population active TB
99	#5213	Evstratii 2013	Particularities of tuberculosis in pregnant women and women during of the first 3 years after childbirth	Exclude	Exclusion reason: Conference abstract/poster
100	#5798	Jagota 1997	Pregnancy and tuberculosis	Exclude	Exclusion reason: Full text not available
101	#6497	Mathad 2020	Rifapentine pharmacokinetics and safety in pregnant women with and without HIV on 3HP	Exclude	Exclusion reason: Conference abstract/poster
102	#6514	Mayer 2012	Tuberculosis in pregnant and postpartum women: Epidemiology, management, and research gaps	Exclude	Exclusion reason: Wrong study design
103	#6717	Mujumdar 1964	PREGNANCY and PULMONARY TUBERCULOSIS: OBSERVATIONS on THE DOMICILIARY MANAGEMENT OF 38 PATIENTS in INDIA Devi P. K	Exclude	Exclusion reason: Population active TB
104	#7081	Perna 1960	Tb and the puerperium period	Exclude	Exclusion reason: Population active TB
105	#7373	Ryan 2021	Incidence of concomitant illnesses in pregnancy in Indonesia: Estimates from 1990-2019, with projections to 2030	Exclude	Exclusion reason: Population active TB
106	#7608	Siegel 1962	Pulmonary tuberculosis in pregnant women. Case-findings in board of health prenatal clinics	Exclude	Exclusion reason: Population active TB
107	#7730	Starke 1997	Tuberculosis: An old disease but a new threat to the mother, fetus, and neonate	Exclude	Exclusion reason: Wrong study design
108	#8001	Turner 1950	Pregnancy and pulmormry tuberculosis	Exclude	Exclusion reason: Population active TB
109	#8373	Unknown 1945	PREGNANCY AND TUBERCULOSIS	Exclude	Exclusion reason: Full text not available
110	#8374	Unknown 1947	EXAMINATION OF PREGNANT WOMEN FOR TUBERCULOSIS	Exclude	Exclusion reason: Wrong study design
111	#8376	Unknown 1949	TUBERCULOSIS IN PREGNANCY	Exclude	Exclusion reason: Full text not available
112	#8389	Zenner 2012	Incidence of tuberculosis increased postpartum	Exclude	Exclusion reason: Wrong study design
113	#8505	Barnes 1930	Pregnancy and tuberculosis	Exclude	Exclusion reason: Population active TB
114	#8816	Eisele 1942	The problem of unsuspected tuberculosis in pregnancy - Incidence by roentgenologic techniques compared with incidence of unsuspected syphilis	Exclude	Exclusion reason: Population active TB
115	#9449	Matthews 1930	Pregnancy and tuberculosis - A study of the obstetric histories of four hundred and eighty-four patients	Exclude	Exclusion reason: Population active TB
116	#9742	Pottenger 1921	Tuberculosis and pregnancy	Exclude	Exclusion reason: Full text not available
117	#10000	Stavropoulos 1952	TUBERCULOSIS IN PREGNANCY	Exclude	Exclusion reason: Letter to the editor
