# Supplementary material for: Mycobacterium tuberculosis infection in pregnancy: A systematic review
Source: PLOS Glob Public Health. 2024 Nov 22;4(11):e0003578. doi: 10.1371/journal.pgph.0003578 (PMC11584094; doi:10.1371/journal.pgph.0003578)
Supplement: S7 Appendix — (CSV) [file pgph.0003578.s007.csv]

Risk of Bias Assessment
Covidence #	Author, year	Title	Reviewer Name	No evidence of conflicts of interest by one or more authors		Representative of the exposed cohort	Cohort characteristics are well described.	Ascertainment of the exposure is well described.	If heterogeneous groups were included in the study cohort, results were disaggregated by these characteristics.	Ascertainment of outcome is well described.	Was follow-up long enough for outcomes to occur?	Risk of bias final score, out of 8
272	Arvidsson 2023	The cascade of care for pregnant women with latent tuberculosis infection in a high-income country	Consensus	Yes (1 point)	Yes (1 point)	Yes (1 point)	Yes (1 point)	Yes (1 point)	Yes (1 point)	Yes (1 point)	Yes (1 point)	8
390	Batshake 2023	Tuberculosis Infection and Disease Among Pregnant People Living in Sweden With Origin in Tuberculosis-Endemic Countries	Consensus	Yes (1 point)	Yes (1 point)	Yes (1 point)	Yes (1 point)	Yes (1 point)	Yes (1 point)	Yes (1 point)	Yes (1 point)	8
4593	Bhosale 2021	Stages of pregnancy and HIV affect diagnosis of tuberculosis infection and Mycobacterium tuberculosis (MTB)-induced immune response: Findings from PRACHITi, a cohort study in Pune, India: Stages of Pregnancy and HIV status influence TB diagnostic accuracy	Consensus	Yes (1 point)	Some concerns	Yes (1 point)	Yes (1 point)	Yes (1 point)	Yes (1 point)	Yes (1 point)	Yes (1 point)	7
503	Bongomin 2021	Latent Tuberculosis Infection Status of Pregnant Women in Uganda Determined Using QuantiFERON TB Gold-Plus	Consensus	Yes (1 point)	Yes (1 point)	Yes (1 point)	Yes (1 point)	Yes (1 point)	Yes (1 point)	Yes (1 point)	Yes (1 point)	8
635	Chalid 2022	Tuberculin test versus interferon gamma release assay in pregnant women with household contacts of tuberculosis patients	Consensus	Yes (1 point)	Yes (1 point)	Yes (1 point)	Yes (1 point)	Yes (1 point)	Yes (1 point)	Yes (1 point)	Yes (1 point)	8
10625	Chehab 2010	Use of the QuantiFERON-TB Gold Assay in Pregnant Patients	Consensus	No	Yes (1 point)	Some concerns	Some concerns	Yes (1 point)	Yes (1 point)	Yes (1 point)	Yes (1 point)	5
810	Cruz 2005	Postpartum follow-up of a positive purified protein derivative (PPD) among an indigent population	Consensus	Yes (1 point)	Yes (1 point)	Some concerns	Some concerns	Yes (1 point)	Yes (1 point)	Yes (1 point)	Yes (1 point)	6
5792	Jackson 2001	Anergy during pregnancy	Consensus	Yes (1 point)	Yes (1 point)	Some concerns	Yes (1 point)	Yes (1 point)	Yes (1 point)	Yes (1 point)	Yes (1 point)	7
1722	Jonsson 2020	Increased risk of active tuberculosis during pregnancy and postpartum: a register-based cohort study in Sweden	Consensus	Yes (1 point)	Yes (1 point)	Yes (1 point)	Yes (1 point)	Yes (1 point)	Yes (1 point)	Yes (1 point)	Yes (1 point)	8
1781	Kaplan 2022	Interferon Gamma Release Assay and Tuberculin Skin Test Performance in Pregnant Women Living With and Without HIV	Consensus	Yes (1 point)	Yes (1 point)	Yes (1 point)	Yes (1 point)	Yes (1 point)	Yes (1 point)	Yes (1 point)	Yes (1 point)	8
2111	Lighter-Fisher 2012	Performance of an interferon-gamma release assay to diagnose latent tuberculosis infection during pregnancy	Consensus	Some concerns	Yes (1 point)	Yes (1 point)	Yes (1 point)	Yes (1 point)	Yes (1 point)	Yes (1 point)	Yes (1 point)	7
6390	Magann 1996	Prevalence of positive PPD reactions and patients' ability to interpret results	Consensus	Some concerns	Yes (1 point)	Yes (1 point)	Yes (1 point)	Yes (1 point)	Yes (1 point)	Yes (1 point)	Yes (1 point)	7
2305	Mathad 2014	Pregnancy differentially impacts performance of latent tuberculosis diagnostics in a high-burden setting	Consensus	Yes (1 point)	Yes (1 point)	Yes (1 point)	Yes (1 point)	Yes (1 point)	Yes (1 point)	Yes (1 point)	Yes (1 point)	8
2378	Medchill 1999	Prenatal purified protein derivative skin testing in a teaching clinic with a large Hispanic population	Consensus	Some concerns	Yes (1 point)	Yes (1 point)	Yes (1 point)	Yes (1 point)	Some concerns	Yes (1 point)	Yes (1 point)	6
2420	Metersky 1993	A rapid tuberculosis screening program for new mothers who have had no prenatal care	Consensus	Some concerns	Yes (1 point)	Yes (1 point)	Yes (1 point)	Yes (1 point)	Yes (1 point)	Yes (1 point)	Yes (1 point)	7
2492	Molina 2016	Comparing an Interferon Gamma Release Assay with the Tuberculin Skin Test During Pregnancy: Implications for Tuberculosis Screening During Prenatal Care	Consensus	Some concerns	Yes (1 point)	Yes (1 point)	Yes (1 point)	Yes (1 point)	Yes (1 point)	Yes (1 point)	Yes (1 point)	7
2521	Moro 2018	Exposure to Latent Tuberculosis Treatment during Pregnancy. The PREVENT TB and the iAdhere Trials	Consensus	Yes (1 point)	Yes (1 point)	Yes (1 point)	Yes (1 point)	Yes (1 point)	Yes (1 point)	Yes (1 point)	No	7
3086	Sackoff 2006	Tuberculosis prevention for non-US-born pregnant women	Consensus	Yes (1 point)	Yes (1 point)	Some concerns	Yes (1 point)	Yes (1 point)	Yes (1 point)	Yes (1 point)	Yes (1 point)	7
3320	Sheriff 2010	Latent tuberculosis among pregnant mothers in a resource poor setting in Northern Tanzania: a cross-sectional study	Consensus	Yes (1 point)	Yes (1 point)	Yes (1 point)	Yes (1 point)	Yes (1 point)	Yes (1 point)	Yes (1 point)	Yes (1 point)	8
8036	Vaidya 2017	Household food insecurity is associated with low interferongamma levels in pregnant Indian women	Consensus	Yes (1 point)	Yes (1 point)	Some concerns	Yes (1 point)	Yes (1 point)	Yes (1 point)	Yes (1 point)	Yes (1 point)	7
8142	Walles 2018	Performance of QuantiFERON-TB gold plus for detection of latent tuberculosis infection in pregnant women living in a tuberculosis- and HIV-endemic setting	Consensus	Yes (1 point)	Yes (1 point)	Yes (1 point)	Yes (1 point)	Yes (1 point)	Yes (1 point)	Yes (1 point)	Yes (1 point)	8
3842	Walles 2021	Tuberculosis Infection in Women of Reproductive Age: A Cross-sectional Study at Antenatal Care Clinics in an Ethiopian City	Consensus	Yes (1 point)	Yes (1 point)	Yes (1 point)	Yes (1 point)	Yes (1 point)	Yes (1 point)	Yes (1 point)	Yes (1 point)	8
3843	Walles 2023	Pregnancy�outcomes in women screened for�tuberculosis�infection in Swedish antenatal care	Consensus	Yes (1 point)	Yes (1 point)	Some concerns	Yes (1 point)	Yes (1 point)	Yes (1 point)	Yes (1 point)	Yes (1 point)	7
3952	Worjoloh 2011	Interferon gamma release assay compared with the tuberculin skin test for latent tuberculosis detection in pregnancy	Consensus	Yes (1 point)	Yes (1 point)	Yes (1 point)	Yes (1 point)	Yes (1 point)	Yes (1 point)	Yes (1 point)	Yes (1 point)	8
8272	Yassin 2019	Prevalence of latent tuberculosis (LTB) among pregnant women in a high burden setting in Sudan using interferon gamma (IFN- gamma) releasing assay (IGRA)	Consensus	Some concerns	Yes (1 point)	Some concerns	Yes (1 point)	Yes (1 point)	Some concerns	Yes (1 point)	Yes (1 point)	5
4038	Zenner 2012	Risk of tuberculosis in pregnancy: a national, primary care-based cohort and self-controlled case series study	Consensus	Yes (1 point)	Yes (1 point)	Yes (1 point)	Yes (1 point)	Yes (1 point)	Yes (1 point)	Yes (1 point)	Yes (1 point)	8
336	Bailey 1972	Indigent pregnant women of New Orleans require tuberculosis control measures	Consensus	Some concerns	Yes (1 point)	No	Yes (1 point)	Some concerns	Yes (1 point)	Yes (1 point)	Yes (1 point)	5
568	Bullarbo 2018	Low Prevalence of Active Tuberculosis among High-Risk Pregnant and Postpartum Women in Sweden: A Retrospective Epidemiological Cohort Study Using and Evaluating TST as Screening Method	Consensus	Yes (1 point)	Some concerns	Yes (1 point)	Yes (1 point)	Some concerns	Some concerns	Some concerns	Yes (1 point)	5
4925	Crampin 2004	Tuberculosis and gender: Exploring the patterns in a case control study in Malawi	Consensus	Yes (1 point)	Yes (1 point)	Yes (1 point)	Yes (1 point)	Some concerns	Yes (1 point)	Yes (1 point)	Yes (1 point)	7
1189	Froberg 2020	Screening and treatment of tuberculosis among pregnant women in Stockholm, Sweden, 2016-2017	Consensus	Yes (1 point)	Yes (1 point)	Yes (1 point)	Yes (1 point)	Some concerns	Some concerns	Yes (1 point)	Yes (1 point)	6
1253	Gebreegziabiher 2014	The effect of maternal helminth infection on maternal and neonatal immune function and immunity to tuberculosis	Consensus	Yes (1 point)	Yes (1 point)	Yes (1 point)	Yes (1 point)	Some concerns	Some concerns	Yes (1 point)	Yes (1 point)	6
1661	Jansson 2020	Latent tuberculosis in pregnant women: a patient perspective	Consensus	Yes (1 point)	Yes (1 point)	Yes (1 point)	Yes (1 point)	Some concerns	Yes (1 point)	Yes (1 point)	Yes (1 point)	7
1995	Kwara 2008	Factors associated with failure to complete isoniazid treatment for latent tuberculosis infection in Rhode Island	Consensus	Yes (1 point)	Yes (1 point)	Some concerns	Yes (1 point)	Some concerns	Yes (1 point)	Yes (1 point)	Yes (1 point)	6
2310	Mathad 2022	Pharmacokinetics and Safety of 3 Months of Weekly Rifapentine and Isoniazid for Tuberculosis Prevention in Pregnant Women	Consensus	Yes (1 point)	Yes (1 point)	Yes (1 point)	Yes (1 point)	Some concerns	Yes (1 point)	Yes (1 point)	Yes (1 point)	7
6680	Montgomery 1968	The tuberculin test in pregnancy	Consensus	Some concerns	Yes (1 point)	Some concerns	Yes (1 point)	Some concerns	Yes (1 point)	Yes (1 point)	Yes (1 point)	5
2836	Plauche 1983	Tuberculosis prenatal screening and therapy during pregnancy	Consensus	Some concerns	Yes (1 point)	No	Some concerns	Some concerns	Some concerns	Some concerns	No	1
2861	Present 1975	Tuberculin sensitivity in pregnancy	Consensus	Some concerns	Yes (1 point)	No	Yes (1 point)	Some concerns	Yes (1 point)	Yes (1 point)	Yes (1 point)	5
3195	Schwartz 2009	Universal tuberculosis screening in pregnancy	Consensus	Yes (1 point)	Yes (1 point)	Some concerns	Yes (1 point)	Some concerns	Yes (1 point)	Yes (1 point)	Yes (1 point)	6
9917	Seid 1945	TUBERCULIN TESTING OF PREGNANT WOMEN	Consensus	No	Yes (1 point)	No	Yes (1 point)	Some concerns	Yes (1 point)	Yes (1 point)	Yes (1 point)	5
9924	Sepulveda 1995	THE INFLUENCE OF BCG IMMUNIZATION ON TUBERCULIN REACTIVITY IN HEALTHY CHILEAN WOMEN IN THE 3RD TRIMESTER OF PREGNANCY	Consensus	Some concerns	Some concerns	Some concerns	Yes (1 point)	Some concerns	Yes (1 point)	Yes (1 point)	Yes (1 point)	4
1024	Edge 1952	Pulmonary tuberculosis and pregnancy	Consensus	No	Yes (1 point)	No	Yes (1 point)	No	Yes (1 point)	Yes (1 point)	Yes (1 point)	5
1073	Espinal 1996	Effect of pregnancy on the risk of developing active tuberculosis	Consensus	Some concerns	Some concerns	Yes (1 point)	Yes (1 point)	No	Yes (1 point)	Some concerns	Yes (1 point)	4
1178	Franks 1989	Isoniazid hepatitis among pregnant and postpartum Hispanic patients	Consensus	No	Yes (1 point)	No	Yes (1 point)	No	Yes (1 point)	Yes (1 point)	Yes (1 point)	5
9130	Ianne 1939	Prevention of tuberculosis begins before birth - Tuberculin testing during pregnancy as a fertile field for case finding and prevention	Consensus	No	Yes (1 point)	No	Yes (1 point)	No	Yes (1 point)	Yes (1 point)	Yes (1 point)	5
2391	Meints 2010	Screening for infectious diseases in pregnant, foreign-born women from multiple global areas	Consensus	Some concerns	Yes (1 point)	No	Yes (1 point)	No	No	Yes (1 point)	Yes (1 point)	4
2660	Nolan 1997	Tuberculosis skin testing in pregnancy: trends in a population	Consensus	No	Yes (1 point)	No	No	No	Some concerns	Yes (1 point)	Yes (1 point)	2
