# Supplementary material for: Mycobacterium tuberculosis infection in pregnancy: A systematic review
Source: PLOS Glob Public Health. 2024 Nov 22;4(11):e0003578. doi: 10.1371/journal.pgph.0003578 (PMC11584094; doi:10.1371/journal.pgph.0003578)
Supplement: S8 Appendix — (XLSX) [file pgph.0003578.s008.xlsx]

## Sheet: Overview of included studies
Data extraction template for Mtb Infection in pregnancy: a systematic review								Data extraction template for Mtb Infection in pregnancy: a systematic review								Data extraction template for Mtb Infection in pregnancy: a systematic review								Data extraction template for Mtb Infection in pregnancy: a systematic review								Data extraction template for Mtb Infection in pregnancy: a systematic review								Data extraction template for Mtb Infection in pregnancy: a systematic review								Data extraction template for Mtb Infection in pregnancy: a systematic review
#	Initials of Data Exactor	Date of Extraction	Initials of Data Exactor	Date of Extraction	Confirm Inclusion	First author, year	Country/ies	Study design	Sample size (n)	Included outcomes	Main findings	Bias score
1	AM	2023-12-12	ARM	2024-01-04	Yes	Arvidsson et al., 2023	Sweden	Retrospective cohort	439	Cascade of care, Treatment	Screening of pregnant women from high TB incidence countries identified cases of active TB; completion rates of LTBI treatment were high.	8
2	AM	2023-12-12	ARM	2024-01-04	Yes	Batshake et al., 2023	Sweden	Retrospective cohort	7638	Prevalence, Natural history	TBI was diagnosed in 1,424 women (18.6%); TBI was associated with African origin, higher age at immigration, and immigration year; 14 developed TB disease.	8
3	AM	2023-12-12	ARM	2024-01-04	Yes	Walles et al., 2023	Sweden	Cross sectional	7408	Prevalence	Among immigrant women seeking antenatal care in Sweden, TBI was independently associated with adverse pregnancy outcomes.	7
4	AM	2024-12-13	ARM	2024-01-10	Yes	Chalid et al., 2022	Indonesia	Cross sectional	90	Test performance	TST assay is more sensitive than IGRA; however, the specificity of IGRA was superior to the TST method	8
5	AM	2024-12-13	ARM	2024-01-10	Yes	Kaplan et al., 2022	Kenya	Cross sectional	400	Prevalence, Test performance	QFT-Plus assay had higher diagnostic yield than TST for LTBI in HIV-negative pregnant women	8
6	AM	2024-12-13	ARM	2024-01-10	Yes	Mathad et al., 2022	Haiti, Kenya, Malawi, Thailand, and Zimbabwe	Open-label clinical trial	50	Treatment	3HP can be given without dose adjustment to both pregnant and postpartum women	7
7	AM	2024-12-13	ARM	2024-01-10	Yes	Tesfaye et al., 2022	Ethiopia	Longitudinal cohort	99	Natural history	Pregnancy results in an increased Mtb-antigen stimulation, suggesting an increased risk of progression of TB infection	7
8	AM	2024-12-13	ARM	2024-02-23	Yes	Bhosale et al., 2021	India	Prospective cohort	165	Test performance, Natural history	Pregnancy affects TBI test results and reduces IFN-γ response to M. tuberculosis stimulation	7
9	AM	2024-12-13	ARM	2024-02-23	Yes	Bongomin et al., 2021	Uganda	Cross sectional	261	Prevalence, Test performance	The prevalence of LTBI among pregnant women is high, especially those with HIV infection and those with advanced age.	8
10	AM	2024-01-09	ARM	2024-02-23	Yes	Walles et al., 2021	Ethiopia	Cross sectional	1834	Prevalence	In this large cohort of Ethiopian women of reproductive age, 37% met criteria for TB infection	8
11	AM	2024-01-09	ARM	2024-02-23	Yes	Froberg et al., 2020	Sweden	Retrospective cohort	4178	Prevalence, Cascade of care	Systematic TB screening of pregnant women in Stockholm was feasible with a high yield of unknown LTBI and mostly asymptomatic active TB	6
12	AM	2024-01-09	ARM	2024-02-23	Yes	Jansson et al., 2020	Sweden	Grounded theory	16	Cascade of care	The key factors to help overcome concerns and misconceptions are to provide treatment along with reliable information	CASP
13	AM	2024-01-09	ARM	2024-02-23	Yes	Jonsson et al., 2020	Sweden	Retrospective cohort	649342	Natural history	There is a significant increase in the risk of active TB during both pregnancy and postpartum in women from high-incidence countries	8
14	AM	2024-01-10	ARM	2024-02-24	Yes	Yassin et al., 2019	Sudan	Cross-sectional	249	Prevalence	Screening of all pregnant women living in high burden setting of tuberculosis is recommended even in the absence of overt clinical signs of the disease	5
15	AM	2024-01-10	ARM	2024-02-24	Yes	Bullarbo et al., 2018	Sweden	Retrospective cohort	902	Prevalence, Casecade of care	TST screening of high-risk women may not be an effective strategy, since the prevalence of active TB is low	5
16	AM	2024-01-10	ARM	2024-02-24	Yes	Moro et al., 2018	USA, Canada	Randomised open-label clincal trial	125	Treatment	3HP TPT use in pregnancy resulted in no unexpected fetal loss or congenital anomalies	RoB2
17	AM	2024-01-10	ARM	2024-02-24	Yes	Walles et al., 2018	Ethiopia	Cross sectional	829	Prevalence, Test performance	High agreement between QFT-Plus results elicited by TB1 and TB2 antigen formulations	8
18	AM	2024-01-10	ARM	2024-02-24	Yes	Vaidya et al., 2017	India	Cross sectional	538	Prevalence, Test performance	Food insecurity in pregnancy is associated with low IFN-ƴ levels	7
19	AM	2024-01-10	ARM	2024-02-24	Yes	Molina et al., 2016	USA	Cross sectional	141	Prevalence, Test performance, Cascade of care	High concordance between T-SPOT.TB and TST; higher completion of T-SPOT.TB compared to TST	7
20	AM	2024-01-10	ARM	2024-02-24	Yes	Gebreegziabiher et al., 2014	Ethiopia	Cross sectional	85	Prevalence, Test performance	Helminth infections were significantly associated with indeterminate QFT-GIT results in pregnant mothers	6
21	AM	2024-01-11	ARM	2024-03-02	Yes	Mathad et al., 2014	India	Prospective cohort	401	Prevalence, Test performance	The timing and selection of LTBI tests during pregnancy influence results, with stage of pregnancy affecting both tests	8
22	AM	2024-01-11	ARM	2024-03-02	Yes	Lighter-Fisher et al., 2012	USA	Cross sectional	140	Prevalence, Test performance	IGRA results were comparable to nonpregnant females and suggest potential superiority over TST in predicting disease progression.	7
23	AM	2024-01-11	ARM	2024-03-02	Yes	Zenner et al., 2012	UK	Retrospective cohort	192, 801	Natural history	The incidence of TB diagnosis is significantly increased postpartum. Although no increase during pregnancy, this may reflect diagnostic, immunological and administrative delays.	8
24	AM	2024-01-11	ARM	2024-03-02	Yes	Slopen et al., 2011	USA	Cross sectional	317	Cascade of care	More than half of patients interviewed encountered opportunities to be screened while in NYC schools, pregnant, or during employment-related examinations; however, failure to start LTBI therapy after a positive screening constituted a sizable proportion of missed opportunity.
25	AM	2024-01-11	ARM	2024-03-02	Yes	Worjoloh et al., 2011	USA	Cross sectional	220	Prevalence, Test performance, Cascade of care	Concordance and agreement between TST and interferon-gamma release assay results in pregnancy was poor	8
26	AM	2024-01-11	ARM	2024-03-02	Yes	Chehab et al., 2010	USA	Cross sectional	102	Test performance	Results between the two TB tests in all subjects (86.2%) showed fair agreement between the two tests with 91.2% of pregnant women and 76% of non_x0002_pregnant women having concordant results.	5
27	AM	2024-01-23	ARM	2024-03-02	Yes	Meints et al., 2010	USA	Cross sectional	382	Prevalence	The data shows the importance of following up positive PPDs, particularly among pregnant immigrant women.	4
28	AM	2024-01-23	ARM	2024-03-03	Yes	Sheriff et al., 2010	Tanzania	Cross sectional	286	Prevalence, Cascade of care	The prevalence LTBI is high in pregnant women compared to the general population, therefore active screening is recommended	8
29	AM	2024-01-23	ARM	2024-03-03	Yes	Schwartz et al., 2009	USA	Retrospective cohort	4049	Prevalence, Cascade of care	Universal prenatal TB screening is associated with excellent compliance rates and is an effective way to identify a high prevalence of latent TB, but not active disease.	6
30	AM	2024-01-23	ARM	2024-03-03	Yes	Kwara et al., 2008	USA	Retrospective cohort	345	Cascade of care	Pregnant and/or postpartum women are at risk for poor LTBI treatment adherence and may require additional adherence interventions	6
31	AM	2024-01-23	ARM	2024-03-03	Yes	Sackoff et al., 2006	USA	Cross sectional	558	Prevalence, Cascade of care	The prenatal setting represents a missed opportunity to link TST-positive women with LTBI treatment and support for treatment completion	7
32	AM	2024-01-25	ARM	2024-03-03	Yes	Cruz et al., 2005	USA	Retrospective cohort	1331	Prevalence, Cascade of care	The prevalence of a positive PPD was 32%; however, only 18% of patients with a positive PPD completed therapy	6
33	AM	2024-01-25	ARM	2024-03-03	Yes	Crampin et al., 2004	Malawi	Case control	1590	Natural history	Neither pregnancy nor the post partum period (defined as 9 months after delivery) was associated with active TB.	7
34	AM	2024-01-25	ARM	2024-03-03	Yes	Jackson et al., 2001	USA	Cross sectional	30	Prevalence	No higher prevalence of anergy in pregnant women compared to nonpregnant women	7
35	AM	2024-01-25	ARM	2024-03-03	Yes	Medchill, 1999	USA	Cross sectional	1763	Prevalence, Cascade of care	Overall, 15.2% of the skin test results were positive; an effective TB screening protocol during pregnancy would be valuable	6
36	AM	2024-01-25	ARM	2024-03-03	Yes	Nolan et al., 1997	USA	Cross sectional	1621	Prevalence	Pregnant women at highest risk for tuberculosis in this urban center are recent immigrants to the United States.
37	AM	2024-01-25	ARM	2024-03-03	Yes	Espinal et al., 1996	Dominican Republic	Case control	662	Natural history	Recent pregnancy or childbirth was not associated with an increased risk of developing active TB.	4
38	AM	2024-01-25	ARM	2024-03-14	Yes	Magann et al., 1996	USA	Cross-sectional	1000	Prevalence	TST-positive reactions in 4.3% of the sample size. Patient test interpretation of the PPD appears reliable	7
39	AM	2024-02-13	ARM	2024-03-14	Yes	Sepulveda et al., 1995	Chile	Cross sectional	840	Prevalence	Healthy, BCG-immunized pregnant women may have positive tuberculin reactions without having an increased risk for tuberculosis	4
40	AM	2024-02-14	ARM	2024-03-14	Yes	Metersky et al., 1993	USA	Cross-sectional	1412	Prevalence, Cascade of care	Of 1,412 patients who received a TBN_x0002_ST, 259 were reactors. One case of active disease was diagnosed. Approximately 75 per cent of "true" tuberculin reactors will be detected by this method. We suggest that by using the TBN-ST concurrently with a questionnaire, most patients infected with tuberculosis can be identified.	7
41	AM	2024-02-14	ARM	2024-03-14	Yes	Franks et al., 1989	USA	Retrospective cohort	3681	Cascade of care, Treatment	A 2.5-fold increased risk of INH hepatitis and a 4-fold increased rate of mortality in pregnant/postnatal women taking isoniazid TPT	5
42	AM	2024-02-14	ARM	2024-03-14	Yes	Plauche et al., 1983	USA	Cross-sectional	1935	Prevalence, Cascade of care		1
43	AM	2024-02-14	ARM	2024-03-14	Yes	Present et al., 1975	USA	Prospective cohort	226	Test performance	There was no indication that pregnancy affected the level of tuberculin sensitivity	5
44	AM	2024-02-14	ARM	2024-03-21	Yes	Bailey et al., 1972	USA	Cross sectional	522	Prevalence, Cascade of care	Testing of 522 pregnant women disclosed a 4.8 per cent prevalence of tuberculous infection	5
45	AM	2024-02-16	ARM	2024-03-21	Yes	Montgomery et al. 1968	USA	Prospective cohort	2357	Prevalence, Cascade of care	Tuberculin testing of pregnant women is still a valid and most feasible method of case finding and should be continued.	5
46	AM	2024-02-16	ARM	2024-03-21	Yes	Edge, 1952	USA	Retrospective cohort	462	Natural history	No increased risk of active disease within 3 months of delivery	5
47	AM	2024-02-16	ARM	2024-03-21	Yes	Seid, 1945	USA	Cross-sectional	1000	Prevalence, Cascade of care	The importance of routine tuberculin testing of pregnant women is emphasised. The results of tuberculin testing of 1,000 pregnant women are reported	5
48	AM	2024-02-16	ARM	2024-03-21	Yes	Ianne et al., 1939	USA	Retrospective cohort	805	Prevalence, Cascade of care	41.1% positive to TST; of the 252 women who underwent a chest x-ray, 203 women were negative	5
n/s	Not stated
Missing data were documented as 'Not-stated' (n/s), primarily for limited demographic data collection within the included primary studies. As this was a narrative review, no imputation methods were applied, and the extent of missing data was noted but did not affect the overall findings.

## Sheet: Prevalence
Data extraction template for Mtb Infection in pregnancy: a systematic review								Data extraction template for Mtb Infection in pregnancy: a systematic review								Data extraction template for Mtb Infection in pregnancy: a systematic review								Data extraction template for Mtb Infection in pregnancy: a systematic review								Data extraction template for Mtb Infection in pregnancy: a systematic review								Data extraction template for Mtb Infection in pregnancy: a systematic review								Data extraction template for Mtb Infection in pregnancy: a systematic review
#	Author, year	Country/ies	Years of study recruitment	Sample size n	Ethnicity %	Median age (IQR)	Mean age (range)	HIV+ n (%)	BCG Vaccinated n (%)	TST method	Induation cut off	TST+ (%)	IGRA type	IGRA + cut-off	IGRA+ n (%)	Total prevalence %**	Notes
2	Batshake et al., 2023	Sweden	2014-2018	7638	Africa - 40.0; Asia - 51.0; Europe - 7.0; South America - 1.7; Other - 0.3		30.8 (14.6-52.3)	44 (0.6)	n/s				QuantiFERON-TB	≥0.35 IU/mL	1,424 (18.6)	18.6
3	Walles et al., 2023	Sweden	2014-2018	7408	Africa – 45.8, Asia - 46.8, Europe – 6.0, North America - 0.1, Oceania – 0, South America - 0.9, NA - 0.1		29.4	0	n/s				QuantiFERON-TB GOLD IN-TUBE or GOLD PLUS	≥0.35 IU/mL	1408 (19)	19
5	Kaplan et al., 2022	Kenya	2018-2019	400	n/s	26 (22-29)		200 (50)	n/s	Mantoux	≥5 mm	46 (11.6)	QFT-Plus	≥0.35 IU/mL	66 (33.2)	35.8
9	Bongomin et al., 2021	Uganda	2020	261	n/s	26 (23.0–30.0)		13 (5.0)	177 (67.8)				QuantiFERON TB Gold-Plus	≥0.35 IU/mL	99 (37.9)	37.9
10	Walles et al., 2021	Ethiopia	2015-2018	1834	n/s	25 (22-28)		170 (9.3)	n/s				QuantiFERON-TB Gold-Plus	≥0.35 IU/mL)	594 (32.2)	32.4
11	Froberg et al., 2020	Sweden	2016-2017	4178	n/s	n/s		39 (0.9)	n/s				n/s	≥0.35 IU/mL)	862 (20.6)	20.6
14	Yassin et al., 2019	Sudan	2015	249	n/s		29.6	n/s	n/s				QuantiFERON-TB Gold In-Tube	n/s	45 (18.1)	18.1
15	Bullarbo et al., 2018	Sweden	2008-2012	902	n/s		(10-45)	n/s	n/s	Mantoux	≥10 mm	327 (36)				36
17	Walles et al., 2018	Ethiopia	2015-2016	829	n/s	n/s		49 (5.9)	n/s				QuantiFERON-TB Gold-Plus	≥0.35 IU/mL)	277 (33)	33
18	Vaidya et al., 2017	India	2011-2014	538	n/s	n/s		243 (45)	n/s				QuantiFERON-TB GOLD IN-TUBE	≥0.35 IU/mL)	162 (30)	30	22 (4) had know contact with active TB case, 4 (7) history of TB
19	Molina et al., 2016	USA	2013-2014	141	Hispanic/Latina - 49.7; African/African-American - 27.2; Asian - 12.8; White - 9.3; Other - 1	28.0 (24.6–33.1)		4 (2.8)	0	Mantoux	n/s	6 (4.2)	T-SPOT.TB	n/s	3 (2.2)	5
20	Gebreegziabiher et al., 2014	Ethiopia	2011-2012	85	n/s	25 (IQR 22-28)		n/s	13 (15.3)				QuantiFERON-TB GOLD IN-TUBE	≥0.35 IU/mL)	26.8	26.8	High rate of indeterminate results could be due to high rates of Helmith co-infection
21	Mathad et al., 2014	India	2011-2012	401	n/s	n/s		0	n/s	Mantoux	≥10 mm	59 (14)	QuantiFERON-TB GOLD IN-TUBE	≥0.35 IU/mL)	150 (37)	37
22	Lighter-Fisher et al., 2012	USA	n/s	140	41% born in TB endemic region		18.5 (13.5–36.5)	0	56 (40)	Mantoux	≥10 mm	28 (20)	QuantiFERON-TB GOLD IN-TUBE	≥0.35 IU/mL)	15 (10.7)	20
25	Worjoloh et al., 2011	USA	2009-2010	220	White - 8.5%; Hispanic 69.8%; American Indian 1.0%; Asian - 8.0%		25 (17–41)	0		Mantoux	≥10 mm	45 (23)	QuantiFERON-TB GOLD IN-TUBE	≥0.35 IU/mL)	28 (14)	23
27	Meints et al., 2010	USA	2003-2006	387	African - 29%; European - 23%; Latin American - 22%; Asian - 21%; Middle Eastern - 14%	n/s		n/s		n/s	n/s	82 (21.2				21.2
28	Sheriff et al., 2010	Tanzania	2008	286	n/s		25 (16-40)	13 (4.5)	n/s	Mantoux	≥5 mm	87 (30.4)				30.4
29	Schwartz et al., 2009	USA	2001-2006	4049	Asian - 49.6%; Caucasian - 1.4%; Hispanic - 42.9%		27.0 (13.0–46.0)	0	n/s	n/s	≥10 mm	1,935 (50.4)				50.4
31	Sackoff et al., 2006	USA	1999-2000	678	Caribbean - 36% ;Central America - 31%; Asia- 18%; South America - 13%	26 years (22–31)		0	n/s	n/s	≥10 mm	341 (50.3)				50.3
32	Cruz et al., 2005	USA	2000	1331	n/s	n/s		n/s	n/s	n/s	n/s	425 (31.9)				31.9
34	Jackson et al., 2001	USA	2000	30	White - 47%		27.5	0	n/s	Mantoux	≥10 mm	0				0
35	Medchill, 1999	USA	1993-1997	1763	White - 38; Hispanic - 54; Black 4%; Asian 1; Native America- 1.4; Other - 1.6	n/s		n/s	n/s	Mantoux	≥15 mm	246 (15.2)				15.2
36	Nolan et al., 1997	USA	1994-1995	1621	African-American - 78.6%; White - 9.7%; Hispanic- 5.6%; Other - 5.9%	n/s		n/s	n/s	Mantoux	≥5 mm	71 (4.4)				4.4
38	Magann et al., 1996	USA	n/s	1000	Caucasian - 58.5; African American - 12; Asian - 18.7; Hispanic - 10.8		25.3 (13– 42)	n/s	0	Mantoux	5–8 mm	43 (4.3)				4.3
39	Sepulveda et al., 1995	Chile	n/s	840	n/s	n/s		0	807 (96.0)	n/s	≥10 mm	51– 57%				51– 57
40	Metersky et al., 1993	USA	1990-1991	1412	n/s	n/s		n/s	n/s	Mantoux	≥5 mm	259 (18.3)				18.3
42	Plauche et al., 1983	USA	1981-1982	1935	n/s	n/s		n/s	n/s	Mantoux	≥10 mm	85 (4.4)				4.4
44	Bailey et al., 1972	USA	1970	522	n/s		(15-40)	n/s	n/s	n/s	≥10 mm	25 (4.8)				4.8
45	Montgomery et al. 1968	USA	1960-1966	2357	African American - 100%	n/s		n/s	n/s	n/s	≥10 mm	199 (9.6)				9.6
47	Seid, 1945	USA	1940-1942	1000			(16-43)	n/s	n/s	n/s	n/s	380 (38)				38
48	Ianne et al., 1939	USA	n/s	805	n/s	n/s	n/s	n/s	n/s	n/s	n/s	284 (41.1)				41.1
n/s	Not stated	Missing data were documented as 'Not-stated' (n/s), primarily for limited demographic data collection within the included primary studies. As this was a narrative review, no imputation methods were applied, and the extent of missing data was noted but did not affect the overall findings.
*	HIV + participants excluded
**	Positive by either IGRA or TST

## Sheet: Natural history
Data extraction template for Mtb Infection in pregnancy: a systematic review								Data extraction template for Mtb Infection in pregnancy: a systematic review								Data extraction template for Mtb Infection in pregnancy: a systematic review								Data extraction template for Mtb Infection in pregnancy: a systematic review								Data extraction template for Mtb Infection in pregnancy: a systematic review								Data extraction template for Mtb Infection in pregnancy: a systematic review								Data extraction template for Mtb Infection in pregnancy: a systematic review
#	Author, year	Country/ies	Study period y	Study design	Sample size (n)	Reported findings
2	Batshake et al., 2023	Sweden	2014-2018	Retrospective cohort	7638	Overall, 14 of 1424 people with positive ANC QFT results (0.98%) developed TB disease during pregnancy or postpartum, corresponding to an incidence rate of pregnancy-related TBI progression to TB disease of 7.8 (95% CI, 4.6–13.2) cases per 1,000 person-years during pregnancy and postpartum. The odds ratio for subsequent diagnosis of TB disease was 30.8 (95% CI, 7.0–136) for people with positive A…
8	Bhosale et al., 2021	India	2016-2019	Prospective cohort	165	Most women who developed TB disease did so within 6 months postpartum. After delivery, most postpartum women stay home and are less exposed to TB, suggesting that these cases represent a progression from TBI to TB disease rather than a new infection. We hypothesise that the lower IFN-γ levels in pregnancy may allow TB progression during pregnancy, while also masking clinical symptoms. Once the im…
13	Jonsson et al., 2020	Sweden	2005-2013	Retrospective cohort	649342	The cohort included 649 342 women, of whom 553 were registered as cases of active TB, 389 when neither pregnant nor postpartum, 85 during pregnancy and 79 when postpartum. Overall IRs were 9, 12 and 17 cases per 100 000 person-years, respectively, giving IRR 1.4, 95% CI 1.1–1.7 (during pregnancy) and IRR 1.9, 95% CI 1.5–2.5 (when postpartum). Stratification by TB incidence in country of origin sh…
23	Zenner et al., 2012	UK	1996-2008	Retrospective cohort	192, 801	A total of 177 TB events were identified in the cohort, 22 of these occurring during pregnancy and 22 in the 180 days after pregnancy. The overall crude incidence rate of TB diagnosis was 10.1 per 100,000 person-years. The crude incidence rate for TB during pregnancy was 12.8 per 100,000. The TB rate during the 180-day postpartum period was 19.2 per 100,000. . TB events during pregnancy and the 1…
32	Crampin et al., 2004	Malawi	1996-2001	Case control	1590	In this study, neither pregnancy nor the post partum period (defined as 9 months after delivery) was associated with active TB. It is possible that in this and other settings, women with incipient active TB, or with associated risk factors, were in fact less likely to become pregnant.
38	Espinal et al., 1996	Dominican Republic		Case control	662	In neither HIV-positive nor HIV-negative women was, recent pregnancy or childbirth associated with an increased risk of developing active TB. These results fail to confirm earlier suggestions that pregnancy increases the risk that a woman of childbearing age infected with Mycobacterium tuberculosis will develop active TB
45	Edge, 1952	USA	1946-1946	Retrospective cohort	462	The initial diagnosis of tuberculosis less than three months after an antecedent pregnancy was not made with greater frequency than could be ascribed to chance. The findings support the view that pregnancy has no very dramatic effect on the course of pulmonary tuberculosis.
n/s	Not stated	Missing data were documented as 'Not-stated' (n/s), primarily for limited demographic data collection within the included primary studies. As this was a narrative review, no imputation methods were applied, and the extent of missing data was noted but did not affect the overall findings.

## Sheet: Test performance
	Data extraction template for Mtb Infection in pregnancy: a systematic review
#	Author, year	Country/ies	Study period y	Study design	Sample size (n)	Concordance	Reported findings
4	Chalid et al., 2022	Indonesia	2018	Cross-sectional	90	49.4%, kappa 0.39	TST assay is more sensitive than IGRA; however, the specificity of IGRA was superior to the TST method. In this study, a fair agreement of TST and IGRA was observed for detecting latent TB infection in pregnant women with household contact with TB patients.
5	Kaplan et al., 2022	Kenya	2018-2019	Cross sectional	400	66.0%, kappa 0.19	Among 397 participants with QFT-plus assay and TST (using clinical cutoffs for TST) results, agreement was 66.0% (kappa 0.19; P , 0.001). HIV-negative women had 61.9% agreement (kappa 0.07; P = 0.022). For QFT-Plus results, overall, there was 95.5% agreement between TB1 and TB2 antigen-positive results (kappa 0.90; P, 0.001), which was similar when stratified by HIV status.
8	Bhosale et al., 2021	India	2016-2019	Prospective cohort	165	0.751	IGRA/TST discordance was high in pregnant women (HIV+: 51%; HIV-: 25%). Regardless of HIV status, all women had a significant decrease in IGRA positivity at delivery (HIV+: 100% to 62%, p<0.01; HIV-: 100% to 77%, p<0.01). Between delivery and 6 months postpartum, IGRA positivity increased significantly in both women with and without HIV (HIV+: 62% to 87%, p<0.05; HIV-: 77% to 89%, p<0.05). TB pro…
9	Bongomin et al., 2021	Uganda	2020	Cross sectional	261		Overall, the interreliability of QFT-Plus assay for TB1 vs TB2 was moderate (agreement = 88.9%, κ = .75; P < .0001). In subanalysis, there was also moderate interreliability agreement between TB1 and TB2 among HIV-negative pregnant mothers (agreement = 89.5%, κ = .75; P < .0001), but this was weak for HIV-positive clients (agreement = 76.9%, κ = .49; P = .036).
17	Walles et al., 2018	Ethiopia	2015-2016	Cross sectional	829		Using the cut-off value recommended by the manufacturer, 277/829 (33%) of participants were categorised as QFT-Plus positive (0.35 IU/ml in TB1 or TB2). Twenty-nine women (3.5%) had discordant results, of which 16 (1.9%) were TB1+/TB2- and 13 (1.6%) were TB1-/TB2+; 248 (30%) were concordant positive. The agreement between TB1 and TB2 based on this cut-off was high (κ = 0.92, p<0.0001). Reflecting…
18	Vaidya et al., 2017	India	2011-2014	Cross sectional	538		We did not, however, find the expected association between household food insecurity and M. tuberculosis-specific IFN-c response.
19	Molina et al., 2016	USA	2013-2014	Cross sectional	88	96.3%, kappa 0.56	This study demonstrates a high concordance between the IGRA and TST (96.3%) for screening for LTBI in pregnancy, but the completion rate for the IGRA was substantially higher, indicating that this may be a more practical method for screening in an at-risk pregnant population.
20	Gebreegziabiher et al., 2014	Ethiopia	2011-2012	Cross sectional	85		Helminth infections are highly prevalent in populations where Mycobacterium tuberculosis infection is also endemic. In this study, a significant proportion of QFT-GIT results were categorised as indeterminate and also significantly associated with the helminth infection. Thus, special consideration is required when interpreting QFT-GIT indeterminate results in areas where helminth infection is co…
21	Mathad et al., 2014	India	2011-2012	Prospective cohort	401	67.0%, kappa 0.37	The overall agreement between TST and QGIT was 76% (k = 0.37); it was 75% (k = 0.41) antepartum, 69% (k = 0.29) at delivery and 62% (k = 0.24) postpartum
22	Lighter-Fisher et al., 2012	USA	n/s	Prospective cohort	140	88.0%, kappa 0.45	We observed an excellent agreement between the tuberculin skin test and the IFN-gamma release assay. However, almost two-thirds of pregnant patients with positive skin tests had negative IFN-gamma release assays, a finding that was similarly observed in another at-risk pregnant population.
24	Worjoloh et al., 2011	USA	2009-2010	Cross sectional	220	77.4%, kappa 0.26	The agreement between the tuberculin skin test and interferon-gamma release assay was 77.39% (kappa 0.26). This agreement was not significantly changed using dif_x0002_ferent cutoffs for the assay.
25	Chehab et al., 2010	USA	n/s	Cross sectional	102	86.2%, kappa 0.29	In this study, results between the two TB tests in all subjects (86.2%) showed fair agreement between the two tests with 91.2% of pregnant women and 76% of non_x0002_pregnant women having concordant results.
42	Present et al., 1975	USA	n/s	Prospective cohort	226		There was no indication that pregnancy affected the level of tuberculin sensitivity
	n/s	Not stated	Missing data were documented as 'Not-stated' (n/s), primarily for limited demographic data collection within the included primary studies. As this was a narrative review, no imputation methods were applied, and the extent of missing data was noted but did not affect the overall findings.

## Sheet: Cascade of care
	Data extraction template for Mtb Infection in pregnancy: a systematic review
#	Author, year	Country/ies	Study period y	Sample size (n)	TST placed n (%)	TST read n (%)	IGRA conducted n	Adherence to Chest X-Ray %	Participants eligible for treatment evaluation n	Participants commenced on treatment n (%)	Treatment regimen/s	Completion of treatment n (%)	Reasons for treatment discontinuation
1	Arvidsson et al., 2023	Sweden	2013-2018	439			439	95.9	430	137 (31.9)	INH9, INH6, RIF4	112 (81.8)	Reasons for discontinued treatment were in seven (5.1%) cases due to liver-related adverse effects, seven (5.1%) due to other adverse effects, six (4.4%) due to a new pregnancy, three (2.2%) due to loss to follow-up, one (0.7%) due to relocation and one (0.7%) due to investigation for active TB
6	Mathad et al., 2022	Haiti, Kenya, Malawi, Thailand, and Zimbabwe	2017-2018	50						50	3HP	50 (100.0)
11	Froberg et al., 2020	Sweden	2016-2017	4178			4178	n/s	744	255 (40.2)	4R, 9H, 3HR, 3HP	239 (93.7)	A total of 234 (94%) women completed treatment, while remaining discontinued due to adverse events (6 out of 16), re-location (3 out of 16) or loss to follow-up (7 out of 16).
15	Bullarbo et al., 2018	Sweden	2008-2012	902	902	902 (100.0)		93.6	64	0			Treatment eligibility and completion rates not reported
19	Molina et al., 2016	USA	2013-2014	143	137	85 (62)	134	100
21	Mathad et al., 2014	India	2011-2012	401	401	352 (87.0)	401
25	Worjoloh et al., 2011	USA	2009-2010	220	220	199 (95)
28	Sheriff et al., 2010	Tanzania	2008	286	286	286 (100)		100
29	Schwartz et al., 2009	USA	2001-2006	4049	4049	3,847 (95.0)		95.1
30	Kwara et al., 2008	USA	2003	345	n/s	n/s		100	345	345	INH9	26 (57.8)	Nearly 52% of pregnant women who deferred therapy did not return to initiate therapy postpartum, and only a third of those who initiated INH therapy postpartum completed it.
31	Sackoff et al., 2006	USA	1999-2000	730	521	521 (100.0)		n/s	291		>6 of INH	27 (13.0)
32	Cruz et al., 2005	USA	2000	1331	n/s	1,195 (90.0)		n/s	393	n/s	INH	71 (42.0)
35	Medchill, 1999	USA	1993-1997	1763	1634	1,497 (92.0)		93
40	Metersky et al., 1993	USA	1990-1991	1412	1405	1,405 (100.0)		98	272	n/s	6INH	2 (5.0)
41	Franks et al., 1989	USA	1981-1982	3681						3,681 (100.0)	12INH	589 (16.0)
42	Plauche et al., 1983	USA	1981-1982	1935	1935	1,142 (59.0)		100	80
44	Bailey et al., 1972	USA	1970	522	522	522 (100)		100	25	13(52.0)	INH
45	Montgomery et al. 1968	USA	1960-1966	2643	2643	2,357 (89.2)		100
47	Seid, 1945	USA	1940-1942	1000	1000	988 (98.8)		100
48	Ianne et al., 1939	USA	n/s	805	805	691 (85.8)		87
n/s	Not stated	Missing data were documented as 'Not-stated' (n/s), primarily for limited demographic data collection within the included primary studies. As this was a narrative review, no imputation methods were applied, and the extent of missing data was noted but did not affect the overall findings.

## Sheet: Treatment Safety
Data extraction template for Mtb Infection in pregnancy: a systematic review
#	Author, year	Country/ies	Study period	Sample size (n)	Median gestation at recruitment (IQR)	Treatment regimen/s	Treatment completion n (%)	Discontinuation reason/s	Maternal SAEs n (%)	Neonatal SAEs n (%)	Notes
1	Arvidsson et al., 2023	Sweden	2013-2018	137	n/s	INH9, INH6, RIF4	112 (81.8)	Liver side effects (n=7), Other side effects (n=7), Relocated (n=1), Loss to follow up (n=3), New pregnancy (n=6), Investigation for active TB (n=1)	0	n/s
6	Mathad et al., 2022	Haiti, Kenya, Malawi, Thailand, and Zimbabwe	2001	50	26 (20–30)	3HP	50 (100)	n/s	Placental abruption 2/50 (4), Hypertensive disorders 3/50 (6), Postpartum haemorrhage 1/50 (2), Death 1/50 (2)	Neonatal sepsis 4/49 (8); Hyperbillirubin 2/49 (4); Respiratory distress 1/49 (2); Premature deliver (<32w) 1/49 (2); Anaemia of prematurity 1/49 (2); Small for gestationa age 1/49 (2); Subgaleal haematoma 1/49 (2)	None of the SAEs were deemed to be related to the study treatment.
16	Moro et al., 2018	USA, Canada	n/s	31		3HP	9 (29)	n/s	0	Fetal loss 4/31 (13), congenital abnormalities 0/20 (0) of live births	In this study of pregnancies inadvertently exposed to 3HP or 9H, there were no unexpected patterns of fetal loss or congenital anomalies. Women who became pregnant while taking 3HP or 9H for LTBI treatment in the PREVENT TB or the iAdhere trial experienced fetal loss in 13%–14% of pregnancies exposed to each regimen.
				56		9H	14 (25)	Grade 1 or 2 adverse event (n= 6), Grade 3 or 4 adverse event (n=1), Hepatotoxicity (n=1)	0	Fetal loss 8/56 (14), congenital abnormalities in 2/41 (5) of live births
41	Franks et al., 1989	USA	1981-1982	3681		12INH	589 (16)	n/s	Death - 2, INH hepatitis - 8	n/s	In the prenatal clinic group, a total of eight possible INH hepatitis cases were identified, including the two index fatalities. Five of these were judged to be INH hepatitis by both expert panels (five by the original PHS study panel and six by the newly composed panel). All began INH therapy between the third and eighth month of gestation (mean = sixth month). Duration of INH administration bef…
n/s	Not stated	Missing data were documented as 'Not-stated' (n/s), primarily for limited demographic data collection within the included primary studies. As this was a narrative review, no imputation methods were applied, and the extent of missing data was noted but did not affect the overall findings.
